# Supplementary material for: Monocyte MRI Relaxation Rates Are Regulated by Extracellular Iron and Hepcidin
Source: Int J Mol Sci. 2023 Feb 17;24(4):4036. doi: 10.3390/ijms24044036 (PMC9962677; doi:10.3390/ijms24044036)
Supplement: Supplementary file 1 [file ijms-24-04036-s001.zip]

Archive with 1 entries (1 files):
- ijms-2165229-supplementary.pdf
